# Supplementary material for: Yeasts producing zeatin
Source: PeerJ. 2019 Feb 20;7:e6474. doi: 10.7717/peerj.6474 (PMC6387580; doi:10.7717/peerj.6474)
Supplement: Supplemental Information 1 [file peerj-07-6474-s001.xlsx]

## Sheet: Zeatin production by strains
	sample 1	sample 2
Sequence_ID	zeatin, ng/g dry cell weight		average value	STD
MF927633	66.8	54.6	60.7	8.6267
MF927637	72.5	57.6	65.05	10.5359
MF927638	76.4	60.4	68.4	11.3137
MF927602	94.7	75	84.85	13.93
MF927639	103.6	86.7	95.15	11.9501
MF927630	148.1	114.9	131.5	23.4759
MF927641	172.7	135.4	154.05	26.3751
MF927642	234.9	179.6	207.25	39.103
MF927661	253.2	199.8	226.5	37.7595
MF927643	357.7	293.5	325.6	45.3963
MF927644	420.2	322.7	371.45	68.9429
MF927656	421.6	336.2	378.9	60.3869
MF927599	417.6	348.7	383.15	48.7197
MF927645	436.6	337.6	387.1	70.0036
MF927610	451.1	357.5	404.3	66.1852
MF927646	454.9	367.4	411.15	61.8718
MF927647	475.3	381	428.15	66.6802
MF927662	484.4	386.6	435.5	69.155
MF927615	506	397.9	451.95	76.4382
MF927648	533	404.5	468.75	90.8632
MF927634	568.4	443.2	505.8	88.5298
MF927617	606.6	500.7	553.65	74.8826
MF927666	652	530.4	591.2	85.9842
MF927649	686.3	540.5	613.4	103.096
MF927650	747.1	576.3	661.7	120.774
MF927651	805.8	644.6	725.2	113.986
MF927623	1013.1	827.5	920.3	131.239
MF927653	1237.9	946.1	1092	206.334
MF927652	1231	956.9	1093.95	193.818
MF927609	2012.8	1570.1	1791.45	313.036
MF927614	2195.2	1696.7	1945.95	352.493
MF927667	2962.1	2318.8	2640.45	454.882
MF927668	3400.1	2648.4	3024.25	531.532
MF927673	3617.4	2821.7	3219.55	562.645
MF927636	3659.9	2972.4	3316.15	486.136
MF927654	3781	3038.9	3409.95	524.744
MF927635	3750.3	3097.2	3423.75	461.811
MF927600	3801.6	3121.5	3461.55	480.903
MF927622	5081.2	4184.7	4632.95	633.921
MF927669	5752.8	4579.9	5166.35	829.366
MF927664	8690	7110.1	7900.05	1117.16
MF927665	9768.8	7931.5	8850.15	1299.17
MF927598	n.d.*	n.d.
MF927601	n.d.	n.d.
MF927603	n.d.	n.d.
MF927604	n.d.	n.d.
MF927605	n.d.	n.d.
MF927606	n.d.	n.d.
MF927607	n.d.	n.d.
MF927608	n.d.	n.d.
MF927611	n.d.	n.d.
MF927612	n.d.	n.d.
MF927613	n.d.	n.d.
MF927616	n.d.	n.d.
MF927618	n.d.	n.d.
MF927620	n.d.	n.d.
MF927619	n.d.	n.d.
MF927621	n.d.	n.d.
MF927628	n.d.	n.d.
MF927624	n.d.	n.d.
MF927625	n.d.	n.d.
MF927626	n.d.	n.d.
MF927627	n.d.	n.d.
MF927629	n.d.	n.d.
MF927632	n.d.	n.d.
MF927631	n.d.	n.d.
MF927640	n.d.	n.d.
MF927655	n.d.	n.d.
MF927657	n.d.	n.d.
MF927658	n.d.	n.d.
MF927659	n.d.	n.d.
MF927660	n.d.	n.d.
MF927663	n.d.	n.d.
MF927670	n.d.	n.d.
MF927672	n.d.	n.d.
MF927671	n.d.	n.d.
	*- not detected

## Sheet: zeatin accumlation
	MF927622						MF927642
time (hours)	zeatin, ng/g dry cell weight							zeatin, ng/g dry cell weight
	sample 1	sample 2	average value	STD (zeatine)			time (hours)	sample 1	sample 2	average value	STD (weight)
0	0	0	0	0			0	0	0	0	0
6	0	0	0	0			6	0	0	0	0
12	0	0	0	0			12	40.6	35.4	38	3.67696
18	200.3	225.2	212.75	17.607			18	100.8	111.3	106.05	7.42462
24	450.6	388.9	419.75	43.6285			24	188.6	175.8	182.2	9.05097
30	900.1	1019.4	959.75	84.3578			30	195.4	206.6	201	7.9196
36	2000.1	1719.7	1859.9	198.273			36	190.3	203.4	196.85	9.2631
48	3500.3	3944.8	3722.55	314.309			48	192.8	203.4	198.1	7.49533
60	4300.2	3827.2	4063.7	334.462			60	188.4	204.8	196.6	11.5966
72	4801.9	5411.5	5106.7	431.052			72	186.1	205.8	195.95	13.93
96	4790.2	4240.4	4515.3	388.767			96	188.5	198.6	193.55	7.14178
120	4700.5	5343.5	5022	454.67			120	188.6	202.4	195.5	9.75807
144	4800.6	4210.1	4505.35	417.547			144	204.3	191	197.65	9.40452
168	4900.2	5440.5	5170.35	382.05			168	190.4	202.3	196.35	8.41457
192	4801.9	4202.7	4502.3	423.698			192	191.6	208.8	200.2	12.1622
216	4950.1	5457.5	5203.8	358.786			216	206.1	190.4	198.25	11.1016
240	4740.3	4217.9	4479.1	369.393			240	210.1	190.3	200.2	14.0007
time (hours)	dry cell weight, mg							dry cell weight, mg
	sample 1	sample 2	average value	STD (weight)			time (hours)	sample 1	sample 2	average value	STD (zeatine)
0	0.29	0.34	0.315	0.0353553			0	0.2	0.15	0.175	0.0353553
6	0.53	0.46	0.495	0.0494975			6	1.76	1.5	1.63	0.183848
12	0.95	1.09	1.02	0.0989949			12	29.56	26.91	28.235	1.87383
18	1.7	1.48	1.59	0.155563			18	52.8	50.34	51.57	1.73948
24	2.99	3.36	3.175	0.26163			24	91.64	88.62	90.13	2.13546
30	5.17	4.59	4.88	0.410122			30	91.25	86.35	88.8	3.46482
36	8.64	9.79	9.215	0.813173			36	89.75	85	87.375	3.35876
48	20.34	17.56	18.95	1.96576			48	91	86.22	88.61	3.37997
60	34.61	38.97	36.79	3.08299			60	92	87.24	89.62	3.36583
72	46.03	44.88	45.455	0.813173			72	93.34	89.34	91.34	2.82843
96	49.38	54.43	51.905	3.57089			96	92.5	87.87	90.185	3.2739
120	49.94	48.62	49.28	0.933381			120	91.63	87.66	89.645	2.80721
144	49.99	52.44	51.215	1.73241			144	91.21	86.45	88.83	3.36583
168	50	48.19	49.095	1.27986			168	87.33	91.3	89.315	2.80721
192	50.47	53.82	52.145	2.36881			192	87.34	90.42	88.88	2.17789
216	49.86	47.53	48.695	1.64756			216	85.46	90.35	87.905	3.45775
240	50.26	51.12	50.69	0.608112			240	86.3	93.3	89.8	4.94975
